# Supplementary material for: Pyruvate Kinase Differentially Alters Metabolic Signatures during Head and Neck Carcinogenesis
Source: Int J Mol Sci. 2023 Nov 23;24(23):16639. doi: 10.3390/ijms242316639 (PMC10706023; doi:10.3390/ijms242316639)
Supplement: Supplementary file 1 [file ijms-24-16639-s001.zip]

Archive with 2 entries (2 files):
- Supplemental Figures.pptx
- Supplemental Tables.pptx
